# Supplementary material for: Nanopore sequencing of drug-resistance-associated genes in malaria parasites, Plasmodium falciparum
Source: Sci Rep. 2018 May 29;8:8286. doi: 10.1038/s41598-018-26334-3 (PMC5974085; doi:10.1038/s41598-018-26334-3)
Supplement: Supplementary file 2 — Supplementary Dataset 1 [file 41598_2018_26334_MOESM2_ESM.xlsx]

## Sheet: GATK_summary_summary
Chr	Position	Ref	Mut	3D7	7G8	Dd2	K1		2_2	2_5	5_1	5_39	5_3	5_40	5_41	5_46	5_6	5_43				Lab	Clin	Total																Nanopore
M76611	3663	T	G									?									NMFP	0	1	1	Nanopolish found, Illumina not found, Nanopore found
M76611	3988	T	C						158.2												FP	0	2	2	FP: Nanopolish found, Illumina not found, MinION not found
M76611	3989	A	C						158.2												TP	1	0	1	TP: Nanopolish found, Illumina found, MinION not found
M76611	4179	C	T		?
Pf3D7_01_v3	264931	A	T														676.2				NMFP	1	0	1	Nanopolish found, Illumina not found, Nanopore found
Pf3D7_01_v3	264936	T	G		297.7																FP	23	10	33	FP: Nanopolish found, Illumina not found, MinION not found
Pf3D7_01_v3	264950	T	A									1951.6	1659.4	11798.5							TP	6	14	20	TP: Nanopolish found, Illumina found, MinION not found
Pf3D7_01_v3	265151	T	C		1476.1					928.5	25696.7	2136.2	473.9	6843.3	10788.1	29590.9	169.9				FN	0	2	2	FN: Nanopolish not found, Illumina found, MinION found
Pf3D7_01_v3	265155	T	C		1476.1					928.5	25696.7	2136.2			10788.1	29590.9					Nanopolish found	1	5	6	Nanopolish found, Illumina found, MinION not found
Pf3D7_01_v3	265159	T	C							928.5	25696.7				10788.1	29590.9					MFP	0	2	2	MinION found, Nanopolish not found, Illumina not found
Pf3D7_01_v3	265163	T	C							928.5					10788.1	29590.9					Out of coverage	0	15	15	No Illumina reads
Pf3D7_01_v3	265274	A	T			260.0
Pf3D7_01_v3	265285	G	A			260.0
Pf3D7_01_v3	265315	C	A			152.7
Pf3D7_01_v3	265594	G	A			6822.1
Pf3D7_01_v3	265607	T	C			6822.1
Pf3D7_01_v3	265611	T	C			6822.1
Pf3D7_01_v3	265651	T	C				11954.0
Pf3D7_01_v3	265938	G	A		1644.4
Pf3D7_01_v3	265941	C	T			1639.5												2776.9
Pf3D7_01_v3	266387	T	G	267.2
Pf3D7_01_v3	266388	A	C	267.2
Pf3D7_01_v3	266480	A	T			3662.8	24531.0			687.2	20349.8	1526.9	1368.0	11653.1	8321.4	21724.8	1425.6	5386.1
Pf3D7_01_v3	267060	T	G			776.0
Pf3D7_01_v3	267133	A	T
Pf3D7_01_v3	267258	C	T		14797.9
Pf3D7_01_v3	267433	T	G	1772.4
Pf3D7_01_v3	267434	A	C	1772.4
Pf3D7_01_v3	267501	T	G	1152.1
Pf3D7_01_v3	267609	T	C							3937.1
Pf3D7_01_v3	267725	A	G										1330.3
Pf3D7_01_v3	267768	C	T		990.5	557.4										28.1
Pf3D7_01_v3	267816	T	G	2239.4
Pf3D7_01_v3	267817	T	C	2239.4
Pf3D7_01_v3	268291	A	G	3341.8
Pf3D7_01_v3	268292	T	C	3341.8
Pf3D7_01_v3	268409	T	C									1697.0		12697.1
Pf3D7_01_v3	268754	C	T	402.8
Pf3D7_01_v3	268908	A	G									500.5
Pf3D7_01_v3	268911	T	G										573.8
Pf3D7_01_v3	269064	C	T		18562.8
Pf3D7_01_v3	269190	A	C		15138.1	11649.3						556.6		4601.6				1941.0
Pf3D7_01_v3	465038	G	A	201.0			175.7				294.6										NMFP	0	4	4	Nanopolish found, Illumina not found, Nanopore found
Pf3D7_01_v3	465135	T	G				490.2		63.3			76.8									FP	35	49	84	FP: Nanopolish found, Illumina not found, MinION not found
Pf3D7_01_v3	465136	A	C				490.2		63.3			76.8									TP	10	29	39	TP: Nanopolish found, Illumina found, MinION not found
Pf3D7_01_v3	465283	T	G		996.1					1222.2											FN	0	2	2	FN: Nanopolish not found, Illumina found, MinION found
Pf3D7_01_v3	465285	A	C		996.1					1222.2											Nanopolish found	0	0	0	Nanopolish found, Illumina found, MinION not found
Pf3D7_01_v3	465296	C	T			1233.3	12042.5		2206.7	19025.2	11710.9	3721.6	1471.5	1111.0	4594.4	35342.2					MFP	0	3	3	MinION found, Nanopolish not found, Illumina not found
Pf3D7_01_v3	465361	T	C	931.3																	Out of coverage	0	0	0	No Illumina reads
Pf3D7_01_v3	465362	A	G	931.3
Pf3D7_01_v3	465437	A	C													1047.5
Pf3D7_01_v3	465578	A	G												462.7
Pf3D7_01_v3	465681	T	G		755.6					1067.2
Pf3D7_01_v3	465784	A	C		256.8											6293.7
Pf3D7_01_v3	465923	A	C	63.0
Pf3D7_01_v3	465963	T	G		1413.3				181.3
Pf3D7_01_v3	465964	A	C		1413.3				181.3
Pf3D7_01_v3	466004	T	G													5741.8
Pf3D7_01_v3	466005	A	C													5741.8
Pf3D7_01_v3	466010	A	G				105.4		330.0		329.8	315.4		43.9
Pf3D7_01_v3	466034	T	G			1162.9	10565.0		2386.9	26261.9	10553.7	3811.1	1553.1	1254.4	5251.3	59079.6
Pf3D7_01_v3	466036	A	G													59079.6
Pf3D7_01_v3	466058	G	A						186.6							380.2
Pf3D7_01_v3	466111	T	C		1979.8					2209.0						10510.9
Pf3D7_01_v3	466112	A	C		1979.8					2209.0						10510.9
Pf3D7_01_v3	466155	T	G									37.0
Pf3D7_01_v3	466156	A	C									37.0
Pf3D7_01_v3	466185	T	G						47.9
Pf3D7_01_v3	466186	A	C						47.9
Pf3D7_01_v3	466187	G	C						47.9
Pf3D7_01_v3	466260	A	G
Pf3D7_01_v3	466274	T	G		1400.4
Pf3D7_01_v3	466275	A	C		1400.4
Pf3D7_01_v3	466351	A	G
Pf3D7_01_v3	466411	T	C		1593.7					124.1						6684.9
Pf3D7_01_v3	466412	A	C		1593.7					124.1						6684.9
Pf3D7_01_v3	466441	C	G				5742.8
Pf3D7_01_v3	466536	T	C	938.6					145.6		143.6	319.4
Pf3D7_01_v3	466537	A	C	938.6					145.6		143.6	319.4
Pf3D7_01_v3	466695	T	G													2998.0
Pf3D7_01_v3	466696	A	C													2998.0
Pf3D7_01_v3	466698	A	C													2998.0
Pf3D7_01_v3	466778	A	G															245.4
Pf3D7_01_v3	466824	G	T	517.4
Pf3D7_01_v3	466965	T	G		875.0
Pf3D7_01_v3	466966	A	C		875.0
Pf3D7_01_v3	467078	C	A				8349.9
Pf3D7_01_v3	467098	A	C	613.0
Pf3D7_01_v3	467140	T	G						25.6
Pf3D7_01_v3	467141	A	C						25.6
Pf3D7_01_v3	467157	T	C						132.7
Pf3D7_01_v3	467158	A	C						132.7
Pf3D7_01_v3	467305	A	C									146.6
Pf3D7_01_v3	467351	A	G			7749.8	2957.2			974.9	11415.5	1252.7	1515.0	3781.4	5327.5	19396.6
Pf3D7_01_v3	467643	T	G	829.8
Pf3D7_01_v3	467644	A	C	829.8
Pf3D7_01_v3	467645	G	C	829.8
Pf3D7_01_v3	467726	T	G	603.2	1902.9
Pf3D7_01_v3	467727	A	C	603.2	1902.9
Pf3D7_01_v3	467745	C	T				2499.1
Pf3D7_01_v3	467748	A	C	803.5							250.9			71.7				125.8
Pf3D7_01_v3	468296	A	C		318.9
Pf3D7_01_v3	468893	T	A			14083.1				1147.3		1328.4		4935.7	4708.7
Pf3D7_01_v3	469286	A	C									990.0		3310.2
Pf3D7_04_v3	748239	A	T																		NMFP	0	0	0	Nanopolish found, Illumina not found, Nanopore found
Pf3D7_04_v3	748242	C	T		25461.6	12431.6															FP	3	1	4	FP: Nanopolish found, Illumina not found, MinION not found
Pf3D7_04_v3	748262	T	C			22285.5	30194.4		3548.8	2312.7	21354.1	1380.2	2229.5	12437.6	22296.2	21765.0	1541.6	7968.7			TP	5	20	25	TP: Nanopolish found, Illumina found, MinION not found
Pf3D7_04_v3	748410	G	A		31410.7	12359.3	15435.4		2066.6	1333.0	10961.3	748.6	1166.5	6460.0	13364.6	13188.1	978.9	4792.7			FN	2	0	2	FN: Nanopolish not found, Illumina found, MinION found
Pf3D7_04_v3	748678	T	C	609.7								28.5									Nanopolish found	0	0	0	Nanopolish found, Illumina found, MinION not found
																					MFP	0	0	0	MinION found, Nanopolish not found, Illumina not found
																					Out of coverage	0	0	0	No Illumina reads
Pf3D7_05_v3	467947	C	G						20.6												NMFP	0	0	0	Nanopolish found, Illumina not found, Nanopore found
Pf3D7_05_v3	468002	A	G	1157.8	725.0	364.9			45.0		188.7					101.5					FP	3	4	7	FP: Nanopolish found, Illumina not found, MinION not found
																					TP	0	0	0	TP: Nanopolish found, Illumina found, MinION not found
																					FN	0	0	0	FN: Nanopolish not found, Illumina found, MinION found
																					Nanopolish found	0	0	0	Nanopolish found, Illumina found, MinION not found
																					MFP	0	0	0	MinION found, Nanopolish not found, Illumina not found
																					Out of coverage	0	0	0	No Illumina reads
Pf3D7_05_v3	957952	A	G		2697.6		110.7			3004.0				5457.3		11217.3					NMFP	0	0	0	Nanopolish found, Illumina not found, Nanopore found
Pf3D7_05_v3	957981	T	G							2515.8				3077.4		12750.3					NMFN	1	0	1	Nanopolish not found, Illumina found, MinION not found
Pf3D7_05_v3	957982	A	C							2515.8				3077.4		12750.3					FP	67	59	126	FP: Nanopolish found, Illumina not found, MinION not found
Pf3D7_05_v3	958103	C	G									60.4				1241.5					TP	5	5	10	TP: Nanopolish found, Illumina found, MinION not found
Pf3D7_05_v3	958145	A	T				4276.0			40921.3	2124.2	14414.0		85433.3		148696.1					FN	1	4	5	FN: Nanopolish not found, Illumina found, MinION found
Pf3D7_05_v3	958146	A	W																		Nanopolish found	0	0	0	Nanopolish found, Illumina found, MinION not found
Pf3D7_05_v3	958361	T	G		1048.3		52.1			1372.9				4227.1		11199.1					MFP	0	0	0	MinION found, Nanopolish not found, Illumina not found
Pf3D7_05_v3	958362	A	C		1048.3		52.1			1372.9				4227.1		11199.1					Out of coverage	0	0	0	No Illumina reads
Pf3D7_05_v3	958437	T	G		43985.3
Pf3D7_05_v3	958438	A	C		43985.3
Pf3D7_05_v3	958440	A	T		43985.3
Pf3D7_05_v3	958500	T	C	1914.9			401.2				36.3			1014.4		2121.8
Pf3D7_05_v3	958501	A	G	1914.9			401.2				36.3			1014.4		2121.8
Pf3D7_05_v3	959163	T	C				364.0
Pf3D7_05_v3	959164	A	G				364.0
Pf3D7_05_v3	959233	T	G	2789.4	1255.7		401.6				83.0			1072.7		6898.5
Pf3D7_05_v3	959234	A	C	2789.4	1255.7		401.6				83.0			1072.7		6898.5
Pf3D7_05_v3	959286	T	G		1352.6									2934.7		10758.0
Pf3D7_05_v3	959287	A	C		1352.6									2934.7		10758.0
Pf3D7_05_v3	959360	T	G		3543.7							351.8		8147.4		18353.5
Pf3D7_05_v3	959361	A	C		3543.7							351.8		8147.4		18353.5
Pf3D7_05_v3	959596	A	G			10569.6
Pf3D7_05_v3	959611	A	T			10569.6
Pf3D7_05_v3	959622	T	A			10569.6
Pf3D7_05_v3	959674	T	C			1525.7
Pf3D7_05_v3	959677	A	T			1525.7
Pf3D7_05_v3	959707	T	G	1983.7			551.2
Pf3D7_05_v3	959708	A	C	1983.7			551.2
Pf3D7_05_v3	959823	A	G			1578.2
Pf3D7_05_v3	959851	T	G			1578.2
Pf3D7_05_v3	959866	T	A			704.3
Pf3D7_05_v3	959871	A	T			704.3
Pf3D7_05_v3	959872	C	G			704.3
Pf3D7_05_v3	959873	A	T			704.3
Pf3D7_05_v3	959896	T	A			143.2
Pf3D7_05_v3	960416	A	G				163.9
Pf3D7_05_v3	960489	T	G		4168.7											21341.4
Pf3D7_05_v3	960490	A	C		4168.7											21341.4
Pf3D7_05_v3	960899	T	G													5580.0
Pf3D7_05_v3	960900	A	C													5580.0
Pf3D7_05_v3	960961	T	G				218.9
Pf3D7_05_v3	960962	A	C				218.9
Pf3D7_05_v3	960989	A	T		45455.6
Pf3D7_05_v3	961005	T	G	260.6	15298.0		164.4			5396.3		1167.0		15024.4		28700.5
Pf3D7_05_v3	961006	A	C	260.6	15298.0		164.4			5396.3		1167.0		15024.4		28700.5
Pf3D7_05_v3	961013	A	G		15298.0
Pf3D7_05_v3	961089	T	G	613.7
Pf3D7_05_v3	961090	A	C	613.7
Pf3D7_05_v3	961128	T	G	341.2			280.8
Pf3D7_05_v3	961129	A	C	341.2			280.8
Pf3D7_05_v3	961625	G	T		33045.5
Pf3D7_05_v3	961638	T	G	1455.1	6579.1		770.6			4182.7		1515.8		12158.3		24404.0
Pf3D7_05_v3	961639	A	C	1455.1	6579.1		770.6			4182.7		1515.8		12158.3		24404.0
Pf3D7_05_v3	961890	T	G	82.2
Pf3D7_05_v3	961891	A	C	82.2
Pf3D7_05_v3	961935	T	G				159.3
Pf3D7_05_v3	961936	A	C				159.3
Pf3D7_07_v3	403337	G	T			9725.2	4373.6														NMFP	0	0	0	Nanopolish found, Illumina not found, Nanopore found
Pf3D7_07_v3	403612	T	A		114780.6					20909.1	27844.0	3640.7	2958.6	19941.1	12157.3	31530.8	2503.9	10637.4			NMFN	2	0	2	Nanopolish not found, Illumina found, MinION not found
Pf3D7_07_v3	403620	G	T																		FP	12	10	22	FP: Nanopolish found, Illumina not found, MinION not found
Pf3D7_07_v3	403621	A	G																		TP	15	52	67	TP: Nanopolish found, Illumina found, MinION not found
Pf3D7_07_v3	403623	T	A																		FN	2	6	8	FN: Nanopolish not found, Illumina found, MinION found
Pf3D7_07_v3	403625	A	C		64906.0	4327.0	4933.6			11759.8	18101.3	2207.8	1980.3	12943.6	7817.4	20519.7	1567.5	7576.7			Nanopolish found	3	0	3	Nanopolish found, Illumina found, MinION not found
Pf3D7_07_v3	404227	T	A								1732.8	195.3		1400.4				521.3			MFP	0	0	0	MinION found, Nanopolish not found, Illumina not found
Pf3D7_07_v3	404231	T	A											1400.4							Out of coverage	0	2	2	No Illumina reads
Pf3D7_07_v3	404243	A	T			155.7
Pf3D7_07_v3	404407	G	T		21892.8	2700.7	2093.7			4207.7	6011.2	1405.6	887.8	3726.3	4819.1	16161.4	701.0	2468.5
Pf3D7_07_v3	404836	C	G			22101.8	16564.1
Pf3D7_07_v3	405250	T	G		360.5					498.8
Pf3D7_07_v3	405251	A	G		360.5					498.8
Pf3D7_07_v3	405263	T	C	521.6
Pf3D7_07_v3	405264	A	G	521.6									287.5
Pf3D7_07_v3	405361	A	G		3502.8				172.3	3221.5	28048.6	229.8	1223.0	331.8	1428.0	3621.3		33368.2
Pf3D7_07_v3	405362	A	G			16309.7	11439.0
Pf3D7_07_v3	405382	A	G
Pf3D7_07_v3	405383	C	G						931.0	10350.4	28048.6	1408.6	3254.5	2198.1	8343.6	18487.7		122962.3
Pf3D7_07_v3	405440	T	G		812.0
Pf3D7_07_v3	405441	A	C		812.0
Pf3D7_07_v3	405599	A	T		3827.2				507.6	3888.8	14810.7	869.9	2027.8	1366.7	5569.0	11822.6		44886.9
Pf3D7_07_v3	405600	T	C			22072.9
Pf3D7_07_v3	405607	T	C		3827.2					3888.8
Pf3D7_07_v3	405608	G	C								14810.7
Pf3D7_07_v3	405838	G	T			8355.7	4626.6
Pf3D7_07_v3	405889	A	C		189.6
Pf3D7_07_v3	405890	T	C		189.6
Pf3D7_07_v3	406231	C	T		747.3	19198.8
Pf3D7_08_v3	548168	T	G										215.9								NMFP	0	2	2	Nanopolish found, Illumina not found, Nanopore found
Pf3D7_08_v3	548169	A	C										215.9								NMFN	0	1	1	Nanopolish not found, Illumina found, MinION not found
Pf3D7_08_v3	548264	T	G		56.0	1104.2			95.1			139.8	248.4								FP	29	53	82	FP: Nanopolish found, Illumina not found, MinION not found
Pf3D7_08_v3	548265	A	C		56.0	1104.2			95.1			139.8	248.4								TP	3	2	5	TP: Nanopolish found, Illumina found, MinION not found
Pf3D7_08_v3	548329	T	G				214.2		192.2			192.4			164.2						FN	0	0	0	FN: Nanopolish not found, Illumina found, MinION found
Pf3D7_08_v3	548330	A	C				214.2		192.2			192.4			164.2						Nanopolish found	0	0	0	Nanopolish found, Illumina found, MinION not found
Pf3D7_08_v3	548503	A	G							13313.2											MFP	2	2	4	MinION found, Nanopolish not found, Illumina not found
Pf3D7_08_v3	548593	T	C							127.0											Out of coverage	0	0	0	No Illumina reads
Pf3D7_08_v3	548594	A	C							127.0
Pf3D7_08_v3	548683	T	G				85.2
Pf3D7_08_v3	548684	A	C				85.2
Pf3D7_08_v3	548767	A	G							18077.2
Pf3D7_08_v3	548769	T	G	164.3			247.0			18077.2
Pf3D7_08_v3	548770	A	C	164.3			247.0			18077.2
Pf3D7_08_v3	548801	G	A
Pf3D7_08_v3	548913	A	C
Pf3D7_08_v3	549004	A	G							7635.0
Pf3D7_08_v3	549193	A	C	167.7			80.4
Pf3D7_08_v3	549598	T	G						50.7
Pf3D7_08_v3	549682	C	T			445.3
Pf3D7_08_v3	549748	T	G	900.0		43.0	982.8		111.2	9631.5	457.8	286.5		192.1				23.8
Pf3D7_08_v3	549749	A	C	900.0		43.0	982.8		111.2	9631.5	457.8	286.5		192.1				23.8
Pf3D7_08_v3	549806	A	G	185.1						4302.2
Pf3D7_08_v3	549935	A	C							10197.7
Pf3D7_08_v3	549936	A	G							10197.7
Pf3D7_08_v3	549993	A	G														1281.7
Pf3D7_08_v3	550035	T	G	440.3			240.9			10945.1		113.6
Pf3D7_08_v3	550036	A	C	440.3			240.9			10945.1		113.6
Pf3D7_08_v3	550117	C	G				4046.7
Pf3D7_08_v3	550137	A	T														1615.3
Pf3D7_08_v3	550178	A	G							5158.3
Pf3D7_08_v3	550203	A	G	158.8			203.4		40.4	25.6
Pf3D7_08_v3	550212	G	T			645.6
Pf3D7_08_v3	550276	A	T
Pf3D7_08_v3	550280	T	A
Pf3D7_08_v3	550371	A	G						269.6
Pf3D7_08_v3	550372	A	C						269.6
Pf3D7_08_v3	550374	A	C						269.6
Pf3D7_08_v3	550376	A	C						269.6
Pf3D7_08_v3	550511	A	G				469.0			4652.6
Pf3D7_08_v3	550537	A	G						68.1
Pf3D7_08_v3	550585	T	G						92.0
Pf3D7_08_v3	550673	A	T							339.8
Pf3D7_08_v3	550677	A	T							339.8
Pf3D7_08_v3	550697	A	T				100.9
Pf3D7_08_v3	550774	C	G											71.9	191.1
Pf3D7_13_v3	1725483	T	G						597.6			737.0			526.6		167.0				NMFP	0	0	0	Nanopolish found, Illumina not found, Nanopore found
Pf3D7_13_v3	1725484	A	C						597.6			737.0			526.6		167.0				NMFN	0	5	5	Nanopolish not found, Illumina found, MinION not found
Pf3D7_13_v3	1725486	A	C						597.6			737.0			526.6		167.0				FP	14	47	61	FP: Nanopolish found, Illumina not found, MinION not found																							Nanopolish	Shared
Pf3D7_13_v3	1725544	C	T									1574.3					616.9				TP	0	1	1	TP: Nanopolish found, Illumina found, MinION not found																						Total	632	186
Pf3D7_13_v3	1725553	T	G	1202.2	402.3	903.4	1038.4		973.8	147.9	70334.9	1574.3		88.3	1016.1	203.0	616.9	16291.0			FN	0	0	0	FN: Nanopolish not found, Illumina found, MinION found																						Illumina validated	186	177
Pf3D7_13_v3	1725554	A	C	1202.2	402.3	903.4	1038.4		973.8	147.9	70334.9	1574.3		88.3	1016.1	203.0	616.9	16291.0			Nanopolish found	0	0	0	Nanopolish found, Illumina found, MinION not found																						Lab strain	236	46
Pf3D7_13_v3	1725724	C	T	1801.8	124.2	36.5	1568.6		262.9	261.8		699.3		198.6	360.7	37.0	220.9				MFP	0	2	2	MinION found, Nanopolish not found, Illumina not found																						Clinical strain	396	140
Pf3D7_13_v3	1726049	T	G								11949.5										Out of coverage	0	0	0	No Illumina reads
Pf3D7_13_v3	1726050	A	G								11949.5
Pf3D7_13_v3	1726282	C	G									125.3					26.9
Pf3D7_13_v3	1726341	T	C		609.3	813.0										193.4		656.9
Pf3D7_13_v3	1726371	T	G
Pf3D7_13_v3	1726515	T	C									87.7
Pf3D7_13_v3	1726529	T	G
Pf3D7_13_v3	1726696	C	T
Pf3D7_13_v3	1726856	G	A									4444.1		1152.5
[truncated: 1 more columns]

## Sheet: GATK_summary_summary (2)
Chr	Position	Ref	Mut	3D7	7G8	Dd2	K1	2_2	2_5	5_1	5_3	5_6	5_39	5_40	5_41	5_43	5_46
M76611	3663	T	G
M76611	3988	T	C					158.2													SNPs found by Nanopolish only and validated by Illumina
M76611	3989	A	C					158.2													SNPs found by Nanopolish only, but can't be validated by Illumina
M76611	4179	C	T																		SNPs found by Nanopolish and Minion and validated by Illumina
Pf3D7_01_v3	265274	A	T			260.0															SNPs found by Nanopolish and Minion, but can't be validated by Illumina
Pf3D7_01_v3	265285	G	A			260.0
Pf3D7_01_v3	265315	C	A			152.7
Pf3D7_01_v3	265938	G	A		1644.4
Pf3D7_01_v3	265941	C	T			1639.5										2776.9
Pf3D7_01_v3	266387	T	G	267.2
Pf3D7_01_v3	266388	A	C	267.2
Pf3D7_01_v3	266480	A	T			3662.8	24531.0		687.2	20349.8	1368.0	1425.6	1526.9	11653.1	8321.4	5386.1	21724.8
Pf3D7_01_v3	267060	T	G			776.0
Pf3D7_01_v3	267133	A	T
Pf3D7_01_v3	267258	C	T		14797.9
Pf3D7_01_v3	267433	T	G	1772.4
Pf3D7_01_v3	267434	A	C	1772.4
Pf3D7_01_v3	267501	T	G	1152.1
Pf3D7_01_v3	267609	T	C						3937.1
Pf3D7_01_v3	267725	A	G								1330.3
Pf3D7_01_v3	267768	C	T		990.5	557.4											28.1
Pf3D7_01_v3	267816	T	G	2239.4
Pf3D7_01_v3	267817	T	C	2239.4
Pf3D7_01_v3	268291	A	G	3341.8
Pf3D7_01_v3	268292	T	C	3341.8
Pf3D7_01_v3	268409	T	C										1697.0	12697.1
Pf3D7_01_v3	268754	C	T	402.8
Pf3D7_01_v3	268908	A	G										500.5
Pf3D7_01_v3	268911	T	G								573.8
Pf3D7_01_v3	269064	C	T		18562.8
Pf3D7_01_v3	465038	G	A	201.0			175.7			294.6
Pf3D7_01_v3	465135	T	G				490.2	63.3					76.8
Pf3D7_01_v3	465136	A	C				490.2	63.3					76.8
Pf3D7_01_v3	465283	T	G		996.1				1222.2
Pf3D7_01_v3	465285	A	C		996.1				1222.2
Pf3D7_01_v3	465296	C	T			1233.3	12042.5	2206.7	19025.2	11710.9	1471.5		3721.6	1111.0	4594.4		35342.2
Pf3D7_01_v3	465361	T	C	931.3
Pf3D7_01_v3	465362	A	G	931.3
Pf3D7_01_v3	465437	A	C														1047.5
Pf3D7_01_v3	465578	A	G												462.7
Pf3D7_01_v3	465681	T	G		755.6				1067.2
Pf3D7_01_v3	465784	A	C		256.8												6293.7
Pf3D7_01_v3	465923	A	C	63.0
Pf3D7_01_v3	465963	T	G		1413.3			181.3
Pf3D7_01_v3	465964	A	C		1413.3			181.3
Pf3D7_01_v3	466004	T	G														5741.8
Pf3D7_01_v3	466005	A	C														5741.8
Pf3D7_01_v3	466010	A	G				105.4	330.0		329.8			315.4	43.9
Pf3D7_01_v3	466034	T	G			1162.9	10565.0	2386.9	26261.9	10553.7	1553.1		3811.1	1254.4	5251.3		59079.6
Pf3D7_01_v3	466036	A	G														59079.6
Pf3D7_01_v3	466058	G	A					186.6									380.2
Pf3D7_01_v3	466111	T	C		1979.8				2209.0								10510.9
Pf3D7_01_v3	466112	A	C		1979.8				2209.0								10510.9
Pf3D7_01_v3	466155	T	G										37.0
Pf3D7_01_v3	466156	A	C										37.0
Pf3D7_01_v3	466185	T	G					47.9
Pf3D7_01_v3	466186	A	C					47.9
Pf3D7_01_v3	466187	G	C					47.9
Pf3D7_01_v3	466260	A	G
Pf3D7_01_v3	466274	T	G		1400.4
Pf3D7_01_v3	466275	A	C		1400.4
Pf3D7_01_v3	466351	A	G
Pf3D7_01_v3	466411	T	C		1593.7				124.1								6684.9
Pf3D7_01_v3	466412	A	C		1593.7				124.1								6684.9
Pf3D7_01_v3	466441	C	G				5742.8
Pf3D7_01_v3	466536	T	C	938.6				145.6		143.6			319.4
Pf3D7_01_v3	466537	A	C	938.6				145.6		143.6			319.4
Pf3D7_01_v3	466695	T	G														2998.0
Pf3D7_01_v3	466696	A	C														2998.0
Pf3D7_01_v3	466698	A	C														2998.0
Pf3D7_01_v3	466778	A	G													245.4
Pf3D7_01_v3	466824	G	T	517.4
Pf3D7_01_v3	466965	T	G		875.0
Pf3D7_01_v3	466966	A	C		875.0
Pf3D7_01_v3	467078	C	A				8349.9
Pf3D7_01_v3	467098	A	C	613.0
Pf3D7_01_v3	467140	T	G					25.6
Pf3D7_01_v3	467141	A	C					25.6
Pf3D7_01_v3	467157	T	C					132.7
Pf3D7_01_v3	467158	A	C					132.7
Pf3D7_01_v3	467305	A	C										146.6
Pf3D7_01_v3	467351	A	G			7749.8	2957.2		974.9	11415.5	1515.0		1252.7	3781.4	5327.5		19396.6
Pf3D7_01_v3	467643	T	G	829.8
Pf3D7_01_v3	467644	A	C	829.8
Pf3D7_01_v3	467645	G	C	829.8
Pf3D7_01_v3	467726	T	G	603.2	1902.9
Pf3D7_01_v3	467727	A	C	603.2	1902.9
Pf3D7_01_v3	467745	C	T				2499.1
Pf3D7_01_v3	467748	A	C	803.5						250.9				71.7		125.8
Pf3D7_01_v3	468296	A	C		318.9
Pf3D7_01_v3	468893	T	A			14083.1			1147.3				1328.4	4935.7	4708.7
Pf3D7_01_v3	469286	A	C										990.0	3310.2
Pf3D7_04_v3	748239	A	T
Pf3D7_04_v3	748242	C	T		25461.6	12431.6
Pf3D7_04_v3	748262	T	C			22285.5	30194.4	3548.8	2312.7	21354.1	2229.5	1541.6	1380.2	12437.6	22296.2	7968.7	21765.0
Pf3D7_04_v3	748410	G	A		31410.7	12359.3	15435.4	2066.6	1333.0	10961.3	1166.5	978.9	748.6	6460.0	13364.6	4792.7	13188.1
Pf3D7_04_v3	748678	T	C	609.7									28.5
Pf3D7_05_v3	467947	C	G					20.6
Pf3D7_05_v3	468002	A	G	1157.8	725.0	364.9		45.0		188.7							101.5
Pf3D7_05_v3	957952	A	G		2697.6		110.7		3004.0					5457.3			11217.3
Pf3D7_05_v3	957981	T	G						2515.8					3077.4			12750.3
Pf3D7_05_v3	957982	A	C						2515.8					3077.4			12750.3
Pf3D7_05_v3	958103	C	G										60.4				1241.5
Pf3D7_05_v3	958145	A	T				4276.0		40921.3	2124.2			14414.0	85433.3			148696.1
Pf3D7_05_v3	958146	A	W
Pf3D7_05_v3	958361	T	G		1048.3		52.1		1372.9					4227.1			11199.1
Pf3D7_05_v3	958362	A	C		1048.3		52.1		1372.9					4227.1			11199.1
Pf3D7_05_v3	958437	T	G		43985.3
Pf3D7_05_v3	958438	A	C		43985.3
Pf3D7_05_v3	958440	A	T		43985.3
Pf3D7_05_v3	958500	T	C	1914.9			401.2			36.3				1014.4			2121.8
Pf3D7_05_v3	958501	A	G	1914.9			401.2			36.3				1014.4			2121.8
Pf3D7_05_v3	959163	T	C				364.0
Pf3D7_05_v3	959164	A	G				364.0
Pf3D7_05_v3	959233	T	G	2789.4	1255.7		401.6			83.0				1072.7			6898.5
Pf3D7_05_v3	959234	A	C	2789.4	1255.7		401.6			83.0				1072.7			6898.5
Pf3D7_05_v3	959286	T	G		1352.6									2934.7			10758.0
Pf3D7_05_v3	959287	A	C		1352.6									2934.7			10758.0
Pf3D7_05_v3	959360	T	G		3543.7								351.8	8147.4			18353.5
Pf3D7_05_v3	959361	A	C		3543.7								351.8	8147.4			18353.5
Pf3D7_05_v3	959596	A	G			10569.6
Pf3D7_05_v3	959611	A	T			10569.6
Pf3D7_05_v3	959622	T	A			10569.6
Pf3D7_05_v3	959674	T	C			1525.7
Pf3D7_05_v3	959677	A	T			1525.7
Pf3D7_05_v3	959707	T	G	1983.7			551.2
Pf3D7_05_v3	959708	A	C	1983.7			551.2
Pf3D7_05_v3	959823	A	G			1578.2
Pf3D7_05_v3	959851	T	G			1578.2
Pf3D7_05_v3	959866	T	A			704.3
Pf3D7_05_v3	959871	A	T			704.3
Pf3D7_05_v3	959872	C	G			704.3
Pf3D7_05_v3	959873	A	T			704.3
Pf3D7_05_v3	959896	T	A			143.2
Pf3D7_05_v3	960416	A	G				163.9
Pf3D7_05_v3	960489	T	G		4168.7												21341.4
Pf3D7_05_v3	960490	A	C		4168.7												21341.4
Pf3D7_05_v3	960899	T	G														5580.0
Pf3D7_05_v3	960900	A	C														5580.0
Pf3D7_05_v3	960961	T	G				218.9
Pf3D7_05_v3	960962	A	C				218.9
Pf3D7_05_v3	960989	A	T		45455.6
Pf3D7_05_v3	961005	T	G	260.6	15298.0		164.4		5396.3				1167.0	15024.4			28700.5
Pf3D7_05_v3	961006	A	C	260.6	15298.0		164.4		5396.3				1167.0	15024.4			28700.5
Pf3D7_05_v3	961013	A	G		15298.0
Pf3D7_05_v3	961089	T	G	613.7
Pf3D7_05_v3	961090	A	C	613.7
Pf3D7_05_v3	961128	T	G	341.2			280.8
Pf3D7_05_v3	961129	A	C	341.2			280.8
Pf3D7_05_v3	961625	G	T		33045.5
Pf3D7_05_v3	961638	T	G	1455.1	6579.1		770.6		4182.7				1515.8	12158.3			24404.0
Pf3D7_05_v3	961639	A	C	1455.1	6579.1		770.6		4182.7				1515.8	12158.3			24404.0
Pf3D7_05_v3	961890	T	G	82.2
Pf3D7_05_v3	961891	A	C	82.2
Pf3D7_05_v3	961935	T	G				159.3
Pf3D7_05_v3	961936	A	C				159.3
Pf3D7_07_v3	403612	T	A		114780.6				20909.1	27844.0	2958.6	2503.9	3640.7	19941.1	12157.3	10637.4	31530.8
Pf3D7_07_v3	403620	G	T
Pf3D7_07_v3	403621	A	G
Pf3D7_07_v3	403623	T	A
Pf3D7_07_v3	403625	A	C		64906.0	4327.0	4933.6		11759.8	18101.3	1980.3	1567.5	2207.8	12943.6	7817.4	7576.7	20519.7
Pf3D7_07_v3	404407	G	T		21892.8	2700.7	2093.7		4207.7	6011.2	887.8	701.0	1405.6	3726.3	4819.1	2468.5	16161.4
Pf3D7_07_v3	404836	C	G			22101.8	16564.1
Pf3D7_07_v3	405361	A	G		3502.8			172.3	3221.5	28048.6	1223.0		229.8	331.8	1428.0	33368.2	3621.3
Pf3D7_07_v3	405362	A	G			16309.7	11439.0
Pf3D7_07_v3	405382	A	G
Pf3D7_07_v3	405383	C	G					931.0	10350.4	28048.6	3254.5		1408.6	2198.1	8343.6	122962.3	18487.7
Pf3D7_07_v3	405599	A	T		3827.2			507.6	3888.8	14810.7	2027.8		869.9	1366.7	5569.0	44886.9	11822.6
Pf3D7_07_v3	405600	T	C			22072.9
Pf3D7_07_v3	405607	T	C		3827.2				3888.8
Pf3D7_07_v3	405608	G	C							14810.7
Pf3D7_07_v3	405838	G	T			8355.7	4626.6
Pf3D7_08_v3	548264	T	G		56.0	1104.2		95.1			248.4		139.8
Pf3D7_08_v3	548265	A	C		56.0	1104.2		95.1			248.4		139.8
Pf3D7_08_v3	548329	T	G				214.2	192.2					192.4		164.2
Pf3D7_08_v3	548330	A	C				214.2	192.2					192.4		164.2
Pf3D7_08_v3	548593	T	C						127.0
Pf3D7_08_v3	548594	A	C						127.0
Pf3D7_08_v3	548683	T	G				85.2
Pf3D7_08_v3	548684	A	C				85.2
Pf3D7_08_v3	548767	A	G						18077.2
Pf3D7_08_v3	548769	T	G	164.3			247.0		18077.2
Pf3D7_08_v3	548770	A	C	164.3			247.0		18077.2
Pf3D7_08_v3	548801	G	A
Pf3D7_08_v3	548913	A	C
Pf3D7_08_v3	549004	A	G						7635.0
Pf3D7_08_v3	549193	A	C	167.7			80.4
Pf3D7_08_v3	549598	T	G					50.7
Pf3D7_08_v3	549682	C	T			445.3
Pf3D7_08_v3	549748	T	G	900.0		43.0	982.8	111.2	9631.5	457.8			286.5	192.1		23.8
Pf3D7_08_v3	549749	A	C	900.0		43.0	982.8	111.2	9631.5	457.8			286.5	192.1		23.8
Pf3D7_08_v3	549806	A	G	185.1					4302.2
Pf3D7_08_v3	549935	A	C						10197.7
Pf3D7_08_v3	549936	A	G						10197.7
Pf3D7_08_v3	549993	A	G									1281.7
Pf3D7_08_v3	550035	T	G	440.3			240.9		10945.1				113.6
Pf3D7_08_v3	550036	A	C	440.3			240.9		10945.1				113.6
Pf3D7_08_v3	550117	C	G				4046.7
Pf3D7_08_v3	550137	A	T									1615.3
Pf3D7_08_v3	550178	A	G						5158.3
Pf3D7_08_v3	550203	A	G	158.8			203.4	40.4	25.6
Pf3D7_08_v3	550212	G	T			645.6
Pf3D7_08_v3	550276	A	T
Pf3D7_08_v3	550280	T	A
Pf3D7_08_v3	550371	A	G					269.6
Pf3D7_08_v3	550372	A	C					269.6
Pf3D7_08_v3	550374	A	C					269.6
Pf3D7_08_v3	550376	A	C					269.6
Pf3D7_08_v3	550511	A	G				469.0		4652.6
Pf3D7_08_v3	550537	A	G					68.1
Pf3D7_08_v3	550585	T	G					92.0
Pf3D7_13_v3	1725483	T	G					597.6				167.0	737.0		526.6
Pf3D7_13_v3	1725484	A	C					597.6				167.0	737.0		526.6
Pf3D7_13_v3	1725486	A	C					597.6				167.0	737.0		526.6
Pf3D7_13_v3	1725544	C	T									616.9	1574.3
Pf3D7_13_v3	1725553	T	G	1202.2	402.3	903.4	1038.4	973.8	147.9	70334.9		616.9	1574.3	88.3	1016.1	16291.0	203.0
Pf3D7_13_v3	1725554	A	C	1202.2	402.3	903.4	1038.4	973.8	147.9	70334.9		616.9	1574.3	88.3	1016.1	16291.0	203.0
Pf3D7_13_v3	1725724	C	T	1801.8	124.2	36.5	1568.6	262.9	261.8			220.9	699.3	198.6	360.7		37.0
Pf3D7_13_v3	1726049	T	G							11949.5
Pf3D7_13_v3	1726050	A	G							11949.5
Pf3D7_13_v3	1726282	C	G									26.9	125.3
Pf3D7_13_v3	1726341	T	C		609.3	813.0										656.9	193.4
Pf3D7_13_v3	1726371	T	G
Pf3D7_13_v3	1726515	T	C										87.7
Pf3D7_13_v3	1726529	T	G
Pf3D7_13_v3	1726696	C	T
Pf3D7_13_v3	1726856	G	A										4444.1	1152.5
